# Supplementary material for: Prevalence and Impact of Atrial Fibrillation in Hospitalized Patients with COVID-19: A Systematic Review and Meta-Analysis
Source: J Clin Med. 2021 Jun 4;10(11):2490. doi: 10.3390/jcm10112490 (PMC8200114; doi:10.3390/jcm10112490)
Supplement: Supplementary file 1 [file jcm-10-02490-s001.zip]

Archive with 1 entries (1 files):
- jcm-1256064-SI.pdf
